# Supplementary material for: Gehua Jiecheng Decoction Inhibits Diethylnitrosamine-Induced Hepatocellular Carcinoma in Mice by Improving Tumor Immunosuppression Microenvironment
Source: Front Pharmacol. 2020 May 29;11:809. doi: 10.3389/fphar.2020.00809 (PMC7272686; doi:10.3389/fphar.2020.00809)
Supplement: Supplementary file 1 [file DataSheet_1.zip]

Archive with 53 entries (43 files):
- WB1/
- WB1/2019-04-05_Apc cp/
- WB1/2019-04-05_Apc cp/2019-03-13_b-act/
- WB1/2019-04-05_Apc cp/2019-03-13_b-act/2019-03-13_14-07-29.fcz
- WB1/2019-04-05_Apc cp/2019-03-13_b-act/2019-03-13_14-07-29_1_16bit.png
- WB1/2019-04-05_Apc cp/2019-03-13_b-act/2019-03-13_14-07-29_8bit - 8 bits 1.inf
- WB1/2019-04-05_Apc cp/2019-03-13_b-act/2019-03-13_14-07-29_8bit - 8 bits 1.tif
- WB1/2019-04-05_Apc cp/2019-03-13_b-act/2019-03-13_14-07-29_8bit.inf
- WB1/2019-04-05_Apc cp/2019-03-13_b-act/2019-03-13_14-07-29_8bit.png
- WB1/2019-04-05_Apc cp/2019-03-13_b-act/2019-03-13_14-07-29_8bit.tif
- WB1/2019-04-05_Apc cp/2019-04-05_Apc4 cp.fcz
- WB1/2019-04-05_Apc cp/2019-04-05_Apc4 cp_1_16bit.png
- WB1/2019-04-05_Apc cp/2019-04-05_Apc4 cp_8bit.inf
- WB1/2019-04-05_Apc cp/2019-04-05_Apc4 cp_8bit.png
- WB1/2019-04-05_PmaPk/
- WB1/2019-04-05_PmaPk/2019-04-05_PmaPk.fcz
- WB1/2019-04-05_PmaPk/2019-04-05_PmaPk_1_16bit.png
- WB1/2019-04-05_PmaPk/2019-04-05_PmaPk_8bit.png
- WB1/2019-04-05_PmaPk/2019-04-08_Mapk cp/
- WB1/2019-04-05_PmaPk/2019-04-08_Mapk cp/2019-04-08_Mapk cp.fcz
- WB1/2019-04-05_PmaPk/2019-04-08_Mapk cp/2019-04-08_Mapk cp_1_16bit.png
- WB1/2019-04-05_PmaPk/2019-04-08_Mapk cp/2019-04-08_Mapk cp_8bit.png
- WB1/2019-04-05_PmaPk/contrast/
- WB1/2019-04-05_PmaPk/contrast/contrast_0.png
- WB1/2019-04-05_PmaPk/contrast/contrast_1.png
- WB1/2019-04-05_PmaPk/contrast/contrast_2.png
- WB1/2019-04-05_PmaPk/contrast/contrast_3.png
- WB1/2019-04-05_PmaPk/contrast/contrast_4.png
- WB1/2019-04-05_PmaPk/contrast/contrast_5.png
- WB1/2019-04-05_PmaPk/contrast/contrast_6.png
- WB1/2019-04-05_PmaPk/contrast/contrast_7.png
- WB1/2019-04-05_PmaPk/contrast/contrast_8.png
- WB1/2019-04-06_Nfkb/
- WB1/2019-04-06_Nfkb/2019-04-06_16bit.png
- WB1/2019-04-06_Nfkb/2019-04-06_Nfkb.fcz
- WB1/2019-04-06_Nfkb/2019-04-06_Nfkb_8bit.inf
- WB1/2019-04-06_Nfkb/2019-04-06_Nfkb_8bit.png
- WB1/2019-04-06_Nfkb/2019-04-06_b act cp/
- WB1/2019-04-06_Nfkb/2019-04-06_b act cp/2019-04-06_b act cp.fcz
- WB1/2019-04-06_Nfkb/2019-04-06_b act cp/2019-04-06_b act cp_1_16bit.png
- WB1/2019-04-06_Nfkb/2019-04-06_b act cp/2019-04-06_b act cp_8bit.png
- WB1/2019-04-06_Wnt cp/
- WB1/2019-04-06_Wnt cp/2019-04-06_Wnt cp 16bit.png
- WB1/2019-04-06_Wnt cp/2019-04-06_Wnt cp.fcz
- WB1/2019-04-06_Wnt cp/2019-04-06_Wnt cp.inf
- WB1/2019-04-06_Wnt cp/2019-04-06_Wnt cp.tif
- WB1/2019-04-06_Wnt cp/2019-04-06_Wnt cp.xml
- WB1/2019-04-06_Wnt cp/2019-04-06_Wnt cp_8bit.inf
- WB1/2019-04-06_Wnt cp/2019-04-06_Wnt cp_8bit.png
- WB1/2019-04-06_Wnt cp/2019-04-06_b act cp/
- WB1/2019-04-06_Wnt cp/2019-04-06_b act cp/2019-04-06_b act cp.fcz
- WB1/2019-04-06_Wnt cp/2019-04-06_b act cp/2019-04-06_b act cp_1_16bit.png
- WB1/2019-04-06_Wnt cp/2019-04-06_b act cp/2019-04-06_b act cp_8bit.png
