# Supplementary material for: Gehua Jiecheng Decoction Inhibits Diethylnitrosamine-Induced Hepatocellular Carcinoma in Mice by Improving Tumor Immunosuppression Microenvironment
Source: Front Pharmacol. 2020 May 29;11:809. doi: 10.3389/fphar.2020.00809 (PMC7272686; doi:10.3389/fphar.2020.00809)
Supplement: Supplementary file 1 [file DataSheet_1.zip › WB1/2019-04-06_Wnt cp/2019-04-06_Wnt cp.inf]

<ImageInfo fileversion="1.2">
  <PrivateProfile>
    <XmlConvertableProperty key="Acquire State">
      <PrivateProfile>
        <Property key="NegativeDisplay" value="False" />
        <Property key="ChemiDisplayEnabled" value="False" />
        <Property key="NoiseFilterEnabled" value="False" />
        <Property key="AECompUnderExposure" value="-1" />
        <Property key="LenseAperture" value="1.4" />
        <Property key="ZoomROI" value="0, 0, 0, 0" />
        <Property key="AECompensation" value="-0.125" />
        <Property key="AutoExposeEnabled" value="True" />
        <Property key="SaturationEnabled" value="False" />
        <Property key="LightName" value="dark" />
        <Property key="DRElevel" value="1" />
        <Property key="AECompOverExposure" value="1.5" />
        <Property key="Filter" value="0" />
        <Property key="LenseZoom" value="0" />
        <Property key="ProtocolName" value="Chemiluminescence" />
        <XmlConvertableProperty key="Sensitivity">
          <PrivateProfile>
            <Property key="Binning" value="4, 4" />
            <Property key="Gain" value="1" />
          </PrivateProfile>
        </XmlConvertableProperty>
        <Property key="ExposureTime" value="10000" />
        <Property key="AECompCustom" value="0" />
        <Property key="AutoFocusEnabled" value="False" />
        <Property key="LightMask" value="0" />
        <Property key="FilterName" value="no_filter" />
        <Property key="AECompensationIndex" value="0" />
        <Property key="FlatCorrectionPerformed" value="False" />
        <Property key="LenseFocus" value="0" />
        <Property key="AutoLevelsEnabled" value="False" />
        <Property key="AuxLightMask" value="0" />
        <Property key="AECompNormalExposure" value="-0.14" />
        <Property key="CoolerTemperature" value="-30.0625" />
        <Property key="DarkmasterPerformed" value="True" />
      </PrivateProfile>
    </XmlConvertableProperty>
    <Property key="NegativedOverAll" value="True" />
    <XmlConvertableProperty key="SpotDensoInfo">
      <SpotDenso name="wnt(23w)" date="04/08/2019 17:44:34" version="1.2">
        <BackgroundColorCounter value="0" />
        <ControlColorCounter value="0" />
        <ControlLineCounter value="0" />
        <LoadingControlDirection value="0" />
        <BackgroundDetectionMethod value="2" />
        <Invert value="False" />
        <AutoCenter value="False" />
        <StandardSampleUnit value="ng" />
        <StandardChannel value="3" />
        <CurveFittingCalculationMethod value="1" />
        <GraphYAxis value="0" />
        <OpenTabIndex value="0" />
        <Entities>
          <AIC.FluorChem.ImageAnalysis.SpotDenso.UI.SpotDensoDrawingEntities.SpotDensoRectangleDrawingEntity color="255,30,144,255" penwidth="2" locationsize="1.587224,5.634,33.38836,93.90003" Type="1" Label="12" BackgroundLabel="-1" LinkedObjectBackgroundColor="-1" LaneControlNormalization="0" LinkedWithLoadingControl="-1" IsControlBand="False" IsExperimentalBand="False" LinkedWithControlBand="-1" ControlColor="-1" ControlLineStyle="0" LoadingControlPalette="3" BandControlPalette="3">
            <Spot>
              <Area value="175" />
              <Intensity value="53407" />
              <location X="536" Y="114" />
              <StandardSample value="-1" />
              <ManuallySet value="False" />
              <StandardDeviation value="143.114337148788" />
              <RedIntensity value="0" />
              <GreenIntensity value="0" />
              <BlueIntensity value="0" />
              <RedStandardDeviation value="0" />
              <GreenStandardDeviation value="0" />
              <BlueStandardDeviation value="0" />
              <MaxIntensityPallet value="0" />
              <MaxIntensityPixelsCount value="0" />
              <MaxIntensityBluePixelsCount value="0" />
              <MaxIntensityGreenPixelsCount value="0" />
              <MaxIntensityRedPixelsCount value="0" />
            </Spot>
          </AIC.FluorChem.ImageAnalysis.SpotDenso.UI.SpotDensoDrawingEntities.SpotDensoRectangleDrawingEntity>
          <AIC.FluorChem.ImageAnalysis.SpotDenso.UI.SpotDensoDrawingEntities.SpotDensoRectangleDrawingEntity color="255,30,144,255" penwidth="2" locationsize="1.676906,5.856549,33.38836,61.23914" Type="1" Label="11" BackgroundLabel="-1" LinkedObjectBackgroundColor="-1" LaneControlNormalization="0" LinkedWithLoadingControl="-1" IsControlBand="False" IsExperimentalBand="False" LinkedWithControlBand="-1" ControlColor="-1" ControlLineStyle="0" LoadingControlPalette="3" BandControlPalette="3">
            <Spot>
              <Area value="250" />
              <Intensity value="88716" />
              <location X="508" Y="112" />
              <StandardSample value="-1" />
              <ManuallySet value="False" />
              <StandardDeviation value="212.826072775429" />
              <RedIntensity value="0" />
              <GreenIntensity value="0" />
              <BlueIntensity value="0" />
              <RedStandardDeviation value="0" />
              <GreenStandardDeviation value="0" />
              <BlueStandardDeviation value="0" />
              <MaxIntensityPallet value="0" />
              <MaxIntensityPixelsCount value="0" />
              <MaxIntensityBluePixelsCount value="0" />
              <MaxIntensityGreenPixelsCount value="0" />
              <MaxIntensityRedPixelsCount value="0" />
            </Spot>
          </AIC.FluorChem.ImageAnalysis.SpotDenso.UI.SpotDensoDrawingEntities.SpotDensoRectangleDrawingEntity>
          <AIC.FluorChem.ImageAnalysis.SpotDenso.UI.SpotDensoDrawingEntities.SpotDensoRectangleDrawingEntity color="255,30,144,255" penwidth="2" locationsize="1.777329,6.045064,32.23708,61.23914" Type="1" Label="10" BackgroundLabel="-1" LinkedObjectBackgroundColor="-1" LaneControlNormalization="0" LinkedWithLoadingControl="-1" IsControlBand="False" IsExperimentalBand="False" LinkedWithControlBand="-1" ControlColor="-1" ControlLineStyle="0" LoadingControlPalette="3" BandControlPalette="3">
            <Spot>
              <Area value="260" />
              <Intensity value="88693" />
              <location X="481" Y="109" />
              <StandardSample value="-1" />
              <ManuallySet value="False" />
              <StandardDeviation value="206.947765512768" />
              <RedIntensity value="0" />
              <GreenIntensity value="0" />
              <BlueIntensity value="0" />
              <RedStandardDeviation value="0" />
              <GreenStandardDeviation value="0" />
              <BlueStandardDeviation value="0" />
              <MaxIntensityPallet value="0" />
              <MaxIntensityPixelsCount value="0" />
              <MaxIntensityBluePixelsCount value="0" />
              <MaxIntensityGreenPixelsCount value="0" />
              <MaxIntensityRedPixelsCount value="0" />
            </Spot>
          </AIC.FluorChem.ImageAnalysis.SpotDenso.UI.SpotDensoDrawingEntities.SpotDensoRectangleDrawingEntity>
          <AIC.FluorChem.ImageAnalysis.SpotDenso.UI.SpotDensoDrawingEntities.SpotDensoRectangleDrawingEntity color="255,30,144,255" penwidth="2" locationsize="1.886731,6.019231,33.3884,67.07141" Type="1" Label="9" BackgroundLabel="-1" LinkedObjectBackgroundColor="-1" LaneControlNormalization="0" LinkedWithLoadingControl="-1" IsControlBand="False" IsExperimentalBand="False" LinkedWithControlBand="-1" ControlColor="-1" ControlLineStyle="0" LoadingControlPalette="3" BandControlPalette="3">
            <Spot>
              <Area value="225" />
              <Intensity value="83322" />
              <location X="452" Y="108" />
              <StandardSample value="-1" />
              <ManuallySet value="False" />
              <StandardDeviation value="208.756212054704" />
              <RedIntensity value="0" />
              <GreenIntensity value="0" />
              <BlueIntensity value="0" />
              <RedStandardDeviation value="0" />
              <GreenStandardDeviation value="0" />
              <BlueStandardDeviation value="0" />
              <MaxIntensityPallet value="0" />
              <MaxIntensityPixelsCount value="0" />
              <MaxIntensityBluePixelsCount value="0" />
              <MaxIntensityGreenPixelsCount value="0" />
              <MaxIntensityRedPixelsCount value="0" />
            </Spot>
          </AIC.FluorChem.ImageAnalysis.SpotDenso.UI.SpotDensoDrawingEntities.SpotDensoRectangleDrawingEntity>
          <AIC.FluorChem.ImageAnalysis.SpotDenso.UI.SpotDensoDrawingEntities.SpotDensoRectangleDrawingEntity color="255,30,144,255" penwidth="2" locationsize="2.008324,6.150655,36.66178,82.85292" Type="1" Label="8" BackgroundLabel="-1" LinkedObjectBackgroundColor="-1" LaneControlNormalization="0" LinkedWithLoadingControl="-1" IsControlBand="False" IsExperimentalBand="False" LinkedWithControlBand="-1" ControlColor="-1" ControlLineStyle="0" LoadingControlPalette="3" BandControlPalette="3">
            <Spot>
              <Area value="184" />
              <Intensity value="46693" />
              <location X="425" Y="106" />
              <StandardSample value="-1" />
              <ManuallySet value="False" />
              <StandardDeviation value="105.970532843221" />
              <RedIntensity value="0" />
              <GreenIntensity value="0" />
              <BlueIntensity value="0" />
              <RedStandardDeviation value="0" />
              <GreenStandardDeviation value="0" />
              <BlueStandardDeviation value="0" />
              <MaxIntensityPallet value="0" />
              <MaxIntensityPixelsCount value="0" />
              <MaxIntensityBluePixelsCount value="0" />
              <MaxIntensityGreenPixelsCount value="0" />
              <MaxIntensityRedPixelsCount value="0" />
            </Spot>
          </AIC.FluorChem.ImageAnalysis.SpotDenso.UI.SpotDensoDrawingEntities.SpotDensoRectangleDrawingEntity>
          <AIC.FluorChem.ImageAnalysis.SpotDenso.UI.SpotDensoDrawingEntities.SpotDensoRectangleDrawingEntity color="255,30,144,255" penwidth="2" locationsize="2.16657,6.344595,30.15727,54.17307" Type="1" Label="7" BackgroundLabel="-1" LinkedObjectBackgroundColor="-1" LaneControlNormalization="0" LinkedWithLoadingControl="-1" IsControlBand="False" IsExperimentalBand="False" LinkedWithControlBand="-1" ControlColor="-1" ControlLineStyle="0" LoadingControlPalette="3" BandControlPalette="3">
            <Spot>
              <Area value="336" />
              <Intensity value="115136" />
              <location X="398" Y="105" />
              <StandardSample value="-1" />
              <ManuallySet value="False" />
              <StandardDeviation value="242.566480603643" />
              <RedIntensity value="0" />
              <GreenIntensity value="0" />
              <BlueIntensity value="0" />
              <RedStandardDeviation value="0" />
              <GreenStandardDeviation value="0" />
              <BlueStandardDeviation value="0" />
              <MaxIntensityPallet value="0" />
              <MaxIntensityPixelsCount value="0" />
              <MaxIntensityBluePixelsCount value="0" />
              <MaxIntensityGreenPixelsCount value="0" />
              <MaxIntensityRedPixelsCount value="0" />
            </Spot>
          </AIC.FluorChem.ImageAnalysis.SpotDenso.UI.SpotDensoDrawingEntities.SpotDensoRectangleDrawingEntity>
          <AIC.FluorChem.ImageAnalysis.SpotDenso.UI.SpotDensoDrawingEntities.SpotDensoRectangleDrawingEntity color="255,30,144,255" penwidth="2" locationsize="2.351887,6.46101,28.76539,50.30358" Type="1" Label="6" BackgroundLabel="-1" LinkedObjectBackgroundColor="-1" LaneControlNormalization="0" LinkedWithLoadingControl="-1" IsControlBand="False" IsExperimentalBand="False" LinkedWithControlBand="-1" ControlColor="-1" ControlLineStyle="0" LoadingControlPalette="3" BandControlPalette="3">
            <Spot>
              <Area value="348" />
              <Intensity value="169295" />
              <location X="367" Y="103" />
              <StandardSample value="-1" />
              <ManuallySet value="False" />
              <StandardDeviation value="372.967285610963" />
              <RedIntensity value="0" />
              <GreenIntensity value="0" />
              <BlueIntensity value="0" />
              <RedStandardDeviation value="0" />
              <GreenStandardDeviation value="0" />
              <BlueStandardDeviation value="0" />
              <MaxIntensityPallet value="0" />
              <MaxIntensityPixelsCount value="0" />
              <MaxIntensityBluePixelsCount value="0" />
              <MaxIntensityGreenPixelsCount value="0" />
              <MaxIntensityRedPixelsCount value="0" />
            </Spot>
          </AIC.FluorChem.ImageAnalysis.SpotDenso.UI.SpotDensoDrawingEntities.SpotDensoRectangleDrawingEntity>
          <AIC.FluorChem.ImageAnalysis.SpotDenso.UI.SpotDensoDrawingEntities.SpotDensoRectangleDrawingEntity color="255,30,144,255" penwidth="2" locationsize="2.561301,6.373303,33.3884,70.42496" Type="1" Label="5" BackgroundLabel="-1" LinkedObjectBackgroundColor="-1" LaneControlNormalization="0" LinkedWithLoadingControl="-1" IsControlBand="False" IsExperimentalBand="False" LinkedWithControlBand="-1" ControlColor="-1" ControlLineStyle="0" LoadingControlPalette="3" BandControlPalette="3">
            <Spot>
              <Area value="225" />
              <Intensity value="61211" />
              <location X="336" Y="102" />
              <StandardSample value="-1" />
              <ManuallySet value="False" />
              <StandardDeviation value="137.876731666081" />
              <RedIntensity value="0" />
              <GreenIntensity value="0" />
              <BlueIntensity value="0" />
              <RedStandardDeviation value="0" />
              <GreenStandardDeviation value="0" />
              <BlueStandardDeviation value="0" />
              <MaxIntensityPallet value="0" />
              <MaxIntensityPixelsCount value="0" />
              <MaxIntensityBluePixelsCount value="0" />
              <MaxIntensityGreenPixelsCount value="0" />
              <MaxIntensityRedPixelsCount value="0" />
            </Spot>
          </AIC.FluorChem.ImageAnalysis.SpotDenso.UI.SpotDensoDrawingEntities.SpotDensoRectangleDrawingEntity>
          <AIC.FluorChem.ImageAnalysis.SpotDenso.UI.SpotDensoDrawingEntities.SpotDensoRectangleDrawingEntity color="255,30,144,255" penwidth="2" locationsize="3.065164,6.520833,33.3884,70.42503" Type="1" Label="4" BackgroundLabel="-1" LinkedObjectBackgroundColor="-1" LaneControlNormalization="0" LinkedWithLoadingControl="-1" IsControlBand="False" IsExperimentalBand="False" LinkedWithControlBand="-1" ControlColor="-1" ControlLineStyle="0" LoadingControlPalette="3" BandControlPalette="3">
            <Spot>
              <Area value="225" />
              <Intensity value="61510" />
              <location X="283" Y="100" />
              <StandardSample value="-1" />
              <ManuallySet value="False" />
              <StandardDeviation value="133.387340252674" />
              <RedIntensity value="0" />
              <GreenIntensity value="0" />
              <BlueIntensity value="0" />
              <RedStandardDeviation value="0" />
              <GreenStandardDeviation value="0" />
              <BlueStandardDeviation value="0" />
              <MaxIntensityPallet value="0" />
              <MaxIntensityPixelsCount value="0" />
              <MaxIntensityBluePixelsCount value="0" />
              <MaxIntensityGreenPixelsCount value="0" />
              <MaxIntensityRedPixelsCount value="0" />
            </Spot>
          </AIC.FluorChem.ImageAnalysis.SpotDenso.UI.SpotDensoDrawingEntities.SpotDensoRectangleDrawingEntity>
          <AIC.FluorChem.ImageAnalysis.SpotDenso.UI.SpotDensoDrawingEntities.SpotDensoRectangleDrawingEntity color="255,30,144,255" penwidth="2" locationsize="3.411952,6.46101,33.38838,82.85292" Type="1" Label="3" BackgroundLabel="-1" LinkedObjectBackgroundColor="-1" LaneControlNormalization="0" LinkedWithLoadingControl="-1" IsControlBand="False" IsExperimentalBand="False" LinkedWithControlBand="-1" ControlColor="-1" ControlLineStyle="0" LoadingControlPalette="3" BandControlPalette="3">
            <Spot>
              <Area value="200" />
              <Intensity value="40411" />
              <location X="256" Y="101" />
              <StandardSample value="-1" />
              <ManuallySet value="False" />
              <StandardDeviation value="84.1886609237889" />
              <RedIntensity value="0" />
              <GreenIntensity value="0" />
              <BlueIntensity value="0" />
              <RedStandardDeviation value="0" />
              <GreenStandardDeviation value="0" />
              <BlueStandardDeviation value="0" />
              <MaxIntensityPallet value="0" />
              <MaxIntensityPixelsCount value="0" />
              <MaxIntensityBluePixelsCount value="0" />
              <MaxIntensityGreenPixelsCount value="0" />
              <MaxIntensityRedPixelsCount value="0" />
            </Spot>
          </AIC.FluorChem.ImageAnalysis.SpotDenso.UI.SpotDensoDrawingEntities.SpotDensoRectangleDrawingEntity>
          <AIC.FluorChem.ImageAnalysis.SpotDenso.UI.SpotDensoDrawingEntities.SpotDensoRectangleDrawingEntity color="255,30,144,255" penwidth="2" locationsize="3.887214,6.520833,31.16249,67.07141" Type="1" Label="2" BackgroundLabel="-1" LinkedObjectBackgroundColor="-1" LaneControlNormalization="0" LinkedWithLoadingControl="-1" IsControlBand="False" IsExperimentalBand="False" LinkedWithControlBand="-1" ControlColor="-1" ControlLineStyle="0" LoadingControlPalette="3" BandControlPalette="3">
            <Spot>
              <Area value="243" />
              <Intensity value="74662" />
              <location X="227" Y="100" />
              <StandardSample value="-1" />
              <ManuallySet value="False" />
              <StandardDeviation value="165.316771899439" />
              <RedIntensity value="0" />
              <GreenIntensity value="0" />
              <BlueIntensity value="0" />
              <RedStandardDeviation value="0" />
              <GreenStandardDeviation value="0" />
              <BlueStandardDeviation value="0" />
              <MaxIntensityPallet value="0" />
              <MaxIntensityPixelsCount value="0" />
              <MaxIntensityBluePixelsCount value="0" />
              <MaxIntensityGreenPixelsCount value="0" />
              <MaxIntensityRedPixelsCount value="0" />
            </Spot>
          </AIC.FluorChem.ImageAnalysis.SpotDenso.UI.SpotDensoDrawingEntities.SpotDensoRectangleDrawingEntity>
          <AIC.FluorChem.ImageAnalysis.SpotDenso.UI.SpotDensoDrawingEntities.SpotDensoRectangleDrawingEntity color="255,30,144,255" penwidth="2" locationsize="4.420213,6.431507,33.3884,82.85292" Type="1" Label="1" BackgroundLabel="-1" LinkedObjectBackgroundColor="-1" LaneControlNormalization="0" LinkedWithLoadingControl="-1" IsControlBand="False" IsExperimentalBand="False" LinkedWithControlBand="-1" ControlColor="-1" ControlLineStyle="0" LoadingControlPalette="3" BandControlPalette="3">
            <Spot>
              <Area value="200" />
              <Intensity value="51920" />
              <location X="200" Y="101" />
              <StandardSample value="-1" />
              <ManuallySet value="False" />
              <StandardDeviation value="115.646185414846" />
              <RedIntensity value="0" />
              <GreenIntensity value="0" />
              <BlueIntensity value="0" />
              <RedStandardDeviation value="0" />
              <GreenStandardDeviation value="0" />
              <BlueStandardDeviation value="0" />
              <MaxIntensityPallet value="0" />
              <MaxIntensityPixelsCount value="0" />
              <MaxIntensityBluePixelsCount value="0" />
              <MaxIntensityGreenPixelsCount value="0" />
              <MaxIntensityRedPixelsCount value="0" />
            </Spot>
          </AIC.FluorChem.ImageAnalysis.SpotDenso.UI.SpotDensoDrawingEntities.SpotDensoRectangleDrawingEntity>
        </Entities>
        <DataTableColumns>
          <Data value="BCSum,True|CentroidPosition,False|LCNAverage,False|LCUsedGreen,False|GreenBkgdAverage,False|BluePercentage,False|Percentage,False|BlueCentroidPosition,False|BlueMedian,False|RedSDPixelLevels,False|BlueSDPixelLevels,False|LCNSum,False|RatioRedGreen,False|LCNAverageGreen,False|StdCurveUnitsRed,False|BkgdAverage,True|Band,True|BluePercentageSaturation,False|NCNSum,False|RedBkgdAverage,False|Channel,False|RedSignalNoise,False|GreenSDPixelLevels,False|FoldChange,False|GreenPercentageSaturation,False|BlueSignalNoise,False|GreenBkgdSum,False|GreenBkgdSD,False|BlueBCSum,False|LCUsedRed,False|RedBkgdSum,False|PercentageSaturation,False|GreenMedian,False|LCUsed,False|NCNAverage,False|Average,True|LCNSumRed,False|BlueBkgdSD,False|StdCurveUnitsGreen,False|BkgdSum,False|BkgdArea,False|GreenBCSum,False|LCNAverageRed,False|LCNAverageBlue,False|SDPixelLevels,False|RatioBlueGreen,False|RatioGreenBlue,False|BlueAverage,False|StdCurveUnitsBlue,False|RedMedian,False|BlueBkgdSum,False|BkgdSD,False|RatioBlueRed,False|BlueSum,False|BlueBkgdAverage,False|GreenAverage,False|BkgdXY,False|GreenCentroidPosition,False|BlueBCAverage,False|RedSum,False|LCUsedBlue,False|GreenPercentage,False|RedPercentage,False|Sum,True|Median,True|LCNSumBlue,False|SignalNoise,False|Area,True|BCAverage,True|RedBkgdSD,False|StdCurveUnits,False|GreenBCAverage,False|RatioGreenRed,False|GreenSum,False|LCNSumGreen,False|RedCentroidPosition,False|RatioRedBlue,False|XYPosition,False|BkgdUsed,False|NCUsed,False|RedPercentageSaturation,False|RedBCSum,False|GreenSignalNoise,False|RedBCAverage,False|RedAverage,False|" />
          <RedChannel value="True" />
          <GreenChannel value="True" />
          <BlueChannel value="True" />
        </DataTableColumns>
      </SpotDenso>
    </XmlConvertableProperty>
    <Property key="DeviceCorrectedOverAll" value="False" />
    <Property key="BlackOverAll" value="65060" />
    <Property key="Equalizing" value="False" />
    <Property key="AutoLevelsEnabled" value="False" />
    <Property key="GammaOverAll" value="1" />
    <Property key="WhiteOverAll" value="65521" />
    <XmlConvertableProperty key="ImageID">
      <ImageID>
        <MachineID>1</MachineID>
        <ImageIdentity>1</ImageIdentity>
        <CreationDateTime>2019/3/30 15:03:41</CreationDateTime>
        <AppVersion>
        </AppVersion>
        <ProductName>FluorChem R</ProductName>
      </ImageID>
    </XmlConvertableProperty>
  </PrivateProfile>
</ImageInfo>
