# Supplementary material for: Gehua Jiecheng Decoction Inhibits Diethylnitrosamine-Induced Hepatocellular Carcinoma in Mice by Improving Tumor Immunosuppression Microenvironment
Source: Front Pharmacol. 2020 May 29;11:809. doi: 10.3389/fphar.2020.00809 (PMC7272686; doi:10.3389/fphar.2020.00809)
Supplement: Supplementary file 1 [file DataSheet_1.zip › WB1/2019-04-06_Wnt cp/2019-04-06_Wnt cp.xml]

<?xml version="1.0"?>
<Analysis>
  <SpotDensoMCFLayer>
    <SpotDenso name="wnt(23w)" date="04/08/2019 17:44:34" version="1.2">
      <BackgroundColorCounter value="0" />
      <ControlColorCounter value="0" />
      <ControlLineCounter value="0" />
      <LoadingControlDirection value="0" />
      <BackgroundDetectionMethod value="2" />
      <Invert value="False" />
      <AutoCenter value="False" />
      <StandardSampleUnit value="ng" />
      <StandardChannel value="3" />
      <CurveFittingCalculationMethod value="1" />
      <GraphYAxis value="0" />
      <OpenTabIndex value="0" />
      <Entities>
        <AIC.FluorChem.ImageAnalysis.SpotDenso.UI.SpotDensoDrawingEntities.SpotDensoRectangleDrawingEntity color="255,30,144,255" penwidth="2" locationsize="1.587224,5.634,33.38836,93.90003" Type="1" Label="12" BackgroundLabel="-1" LinkedObjectBackgroundColor="-1" LaneControlNormalization="0" LinkedWithLoadingControl="-1" IsControlBand="False" IsExperimentalBand="False" LinkedWithControlBand="-1" ControlColor="-1" ControlLineStyle="0" LoadingControlPalette="3" BandControlPalette="3">
          <Spot>
            <Area value="175" />
            <Intensity value="53407" />
            <location X="536" Y="114" />
            <StandardSample value="-1" />
            <ManuallySet value="False" />
            <StandardDeviation value="143.114337148788" />
            <RedIntensity value="0" />
            <GreenIntensity value="0" />
            <BlueIntensity value="0" />
            <RedStandardDeviation value="0" />
            <GreenStandardDeviation value="0" />
            <BlueStandardDeviation value="0" />
            <MaxIntensityPallet value="0" />
            <MaxIntensityPixelsCount value="0" />
            <MaxIntensityBluePixelsCount value="0" />
            <MaxIntensityGreenPixelsCount value="0" />
            <MaxIntensityRedPixelsCount value="0" />
          </Spot>
        </AIC.FluorChem.ImageAnalysis.SpotDenso.UI.SpotDensoDrawingEntities.SpotDensoRectangleDrawingEntity>
        <AIC.FluorChem.ImageAnalysis.SpotDenso.UI.SpotDensoDrawingEntities.SpotDensoRectangleDrawingEntity color="255,30,144,255" penwidth="2" locationsize="1.676906,5.856549,33.38836,61.23914" Type="1" Label="11" BackgroundLabel="-1" LinkedObjectBackgroundColor="-1" LaneControlNormalization="0" LinkedWithLoadingControl="-1" IsControlBand="False" IsExperimentalBand="False" LinkedWithControlBand="-1" ControlColor="-1" ControlLineStyle="0" LoadingControlPalette="3" BandControlPalette="3">
          <Spot>
            <Area value="250" />
            <Intensity value="88716" />
            <location X="508" Y="112" />
            <StandardSample value="-1" />
            <ManuallySet value="False" />
            <StandardDeviation value="212.826072775429" />
            <RedIntensity value="0" />
            <GreenIntensity value="0" />
            <BlueIntensity value="0" />
            <RedStandardDeviation value="0" />
            <GreenStandardDeviation value="0" />
            <BlueStandardDeviation value="0" />
            <MaxIntensityPallet value="0" />
            <MaxIntensityPixelsCount value="0" />
            <MaxIntensityBluePixelsCount value="0" />
            <MaxIntensityGreenPixelsCount value="0" />
            <MaxIntensityRedPixelsCount value="0" />
          </Spot>
        </AIC.FluorChem.ImageAnalysis.SpotDenso.UI.SpotDensoDrawingEntities.SpotDensoRectangleDrawingEntity>
        <AIC.FluorChem.ImageAnalysis.SpotDenso.UI.SpotDensoDrawingEntities.SpotDensoRectangleDrawingEntity color="255,30,144,255" penwidth="2" locationsize="1.777329,6.045064,32.23708,61.23914" Type="1" Label="10" BackgroundLabel="-1" LinkedObjectBackgroundColor="-1" LaneControlNormalization="0" LinkedWithLoadingControl="-1" IsControlBand="False" IsExperimentalBand="False" LinkedWithControlBand="-1" ControlColor="-1" ControlLineStyle="0" LoadingControlPalette="3" BandControlPalette="3">
          <Spot>
            <Area value="260" />
            <Intensity value="88693" />
            <location X="481" Y="109" />
            <StandardSample value="-1" />
            <ManuallySet value="False" />
            <StandardDeviation value="206.947765512768" />
            <RedIntensity value="0" />
            <GreenIntensity value="0" />
            <BlueIntensity value="0" />
            <RedStandardDeviation value="0" />
            <GreenStandardDeviation value="0" />
            <BlueStandardDeviation value="0" />
            <MaxIntensityPallet value="0" />
            <MaxIntensityPixelsCount value="0" />
            <MaxIntensityBluePixelsCount value="0" />
            <MaxIntensityGreenPixelsCount value="0" />
            <MaxIntensityRedPixelsCount value="0" />
          </Spot>
        </AIC.FluorChem.ImageAnalysis.SpotDenso.UI.SpotDensoDrawingEntities.SpotDensoRectangleDrawingEntity>
        <AIC.FluorChem.ImageAnalysis.SpotDenso.UI.SpotDensoDrawingEntities.SpotDensoRectangleDrawingEntity color="255,30,144,255" penwidth="2" locationsize="1.886731,6.019231,33.3884,67.07141" Type="1" Label="9" BackgroundLabel="-1" LinkedObjectBackgroundColor="-1" LaneControlNormalization="0" LinkedWithLoadingControl="-1" IsControlBand="False" IsExperimentalBand="False" LinkedWithControlBand="-1" ControlColor="-1" ControlLineStyle="0" LoadingControlPalette="3" BandControlPalette="3">
          <Spot>
            <Area value="225" />
            <Intensity value="83322" />
            <location X="452" Y="108" />
            <StandardSample value="-1" />
            <ManuallySet value="False" />
            <StandardDeviation value="208.756212054704" />
            <RedIntensity value="0" />
            <GreenIntensity value="0" />
            <BlueIntensity value="0" />
            <RedStandardDeviation value="0" />
            <GreenStandardDeviation value="0" />
            <BlueStandardDeviation value="0" />
            <MaxIntensityPallet value="0" />
            <MaxIntensityPixelsCount value="0" />
            <MaxIntensityBluePixelsCount value="0" />
            <MaxIntensityGreenPixelsCount value="0" />
            <MaxIntensityRedPixelsCount value="0" />
          </Spot>
        </AIC.FluorChem.ImageAnalysis.SpotDenso.UI.SpotDensoDrawingEntities.SpotDensoRectangleDrawingEntity>
        <AIC.FluorChem.ImageAnalysis.SpotDenso.UI.SpotDensoDrawingEntities.SpotDensoRectangleDrawingEntity color="255,30,144,255" penwidth="2" locationsize="2.008324,6.150655,36.66178,82.85292" Type="1" Label="8" BackgroundLabel="-1" LinkedObjectBackgroundColor="-1" LaneControlNormalization="0" LinkedWithLoadingControl="-1" IsControlBand="False" IsExperimentalBand="False" LinkedWithControlBand="-1" ControlColor="-1" ControlLineStyle="0" LoadingControlPalette="3" BandControlPalette="3">
          <Spot>
            <Area value="184" />
            <Intensity value="46693" />
            <location X="425" Y="106" />
            <StandardSample value="-1" />
            <ManuallySet value="False" />
            <StandardDeviation value="105.970532843221" />
            <RedIntensity value="0" />
            <GreenIntensity value="0" />
            <BlueIntensity value="0" />
            <RedStandardDeviation value="0" />
            <GreenStandardDeviation value="0" />
            <BlueStandardDeviation value="0" />
            <MaxIntensityPallet value="0" />
            <MaxIntensityPixelsCount value="0" />
            <MaxIntensityBluePixelsCount value="0" />
            <MaxIntensityGreenPixelsCount value="0" />
            <MaxIntensityRedPixelsCount value="0" />
          </Spot>
        </AIC.FluorChem.ImageAnalysis.SpotDenso.UI.SpotDensoDrawingEntities.SpotDensoRectangleDrawingEntity>
        <AIC.FluorChem.ImageAnalysis.SpotDenso.UI.SpotDensoDrawingEntities.SpotDensoRectangleDrawingEntity color="255,30,144,255" penwidth="2" locationsize="2.16657,6.344595,30.15727,54.17307" Type="1" Label="7" BackgroundLabel="-1" LinkedObjectBackgroundColor="-1" LaneControlNormalization="0" LinkedWithLoadingControl="-1" IsControlBand="False" IsExperimentalBand="False" LinkedWithControlBand="-1" ControlColor="-1" ControlLineStyle="0" LoadingControlPalette="3" BandControlPalette="3">
          <Spot>
            <Area value="336" />
            <Intensity value="115136" />
            <location X="398" Y="105" />
            <StandardSample value="-1" />
            <ManuallySet value="False" />
            <StandardDeviation value="242.566480603643" />
            <RedIntensity value="0" />
            <GreenIntensity value="0" />
            <BlueIntensity value="0" />
            <RedStandardDeviation value="0" />
            <GreenStandardDeviation value="0" />
            <BlueStandardDeviation value="0" />
            <MaxIntensityPallet value="0" />
            <MaxIntensityPixelsCount value="0" />
            <MaxIntensityBluePixelsCount value="0" />
            <MaxIntensityGreenPixelsCount value="0" />
            <MaxIntensityRedPixelsCount value="0" />
          </Spot>
        </AIC.FluorChem.ImageAnalysis.SpotDenso.UI.SpotDensoDrawingEntities.SpotDensoRectangleDrawingEntity>
        <AIC.FluorChem.ImageAnalysis.SpotDenso.UI.SpotDensoDrawingEntities.SpotDensoRectangleDrawingEntity color="255,30,144,255" penwidth="2" locationsize="2.351887,6.46101,28.76539,50.30358" Type="1" Label="6" BackgroundLabel="-1" LinkedObjectBackgroundColor="-1" LaneControlNormalization="0" LinkedWithLoadingControl="-1" IsControlBand="False" IsExperimentalBand="False" LinkedWithControlBand="-1" ControlColor="-1" ControlLineStyle="0" LoadingControlPalette="3" BandControlPalette="3">
          <Spot>
            <Area value="348" />
            <Intensity value="169295" />
            <location X="367" Y="103" />
            <StandardSample value="-1" />
            <ManuallySet value="False" />
            <StandardDeviation value="372.967285610963" />
            <RedIntensity value="0" />
            <GreenIntensity value="0" />
            <BlueIntensity value="0" />
            <RedStandardDeviation value="0" />
            <GreenStandardDeviation value="0" />
            <BlueStandardDeviation value="0" />
            <MaxIntensityPallet value="0" />
            <MaxIntensityPixelsCount value="0" />
            <MaxIntensityBluePixelsCount value="0" />
            <MaxIntensityGreenPixelsCount value="0" />
            <MaxIntensityRedPixelsCount value="0" />
          </Spot>
        </AIC.FluorChem.ImageAnalysis.SpotDenso.UI.SpotDensoDrawingEntities.SpotDensoRectangleDrawingEntity>
        <AIC.FluorChem.ImageAnalysis.SpotDenso.UI.SpotDensoDrawingEntities.SpotDensoRectangleDrawingEntity color="255,30,144,255" penwidth="2" locationsize="2.561301,6.373303,33.3884,70.42496" Type="1" Label="5" BackgroundLabel="-1" LinkedObjectBackgroundColor="-1" LaneControlNormalization="0" LinkedWithLoadingControl="-1" IsControlBand="False" IsExperimentalBand="False" LinkedWithControlBand="-1" ControlColor="-1" ControlLineStyle="0" LoadingControlPalette="3" BandControlPalette="3">
          <Spot>
            <Area value="225" />
            <Intensity value="61211" />
            <location X="336" Y="102" />
            <StandardSample value="-1" />
            <ManuallySet value="False" />
            <StandardDeviation value="137.876731666081" />
            <RedIntensity value="0" />
            <GreenIntensity value="0" />
            <BlueIntensity value="0" />
            <RedStandardDeviation value="0" />
            <GreenStandardDeviation value="0" />
            <BlueStandardDeviation value="0" />
            <MaxIntensityPallet value="0" />
            <MaxIntensityPixelsCount value="0" />
            <MaxIntensityBluePixelsCount value="0" />
            <MaxIntensityGreenPixelsCount value="0" />
            <MaxIntensityRedPixelsCount value="0" />
          </Spot>
        </AIC.FluorChem.ImageAnalysis.SpotDenso.UI.SpotDensoDrawingEntities.SpotDensoRectangleDrawingEntity>
        <AIC.FluorChem.ImageAnalysis.SpotDenso.UI.SpotDensoDrawingEntities.SpotDensoRectangleDrawingEntity color="255,30,144,255" penwidth="2" locationsize="3.065164,6.520833,33.3884,70.42503" Type="1" Label="4" BackgroundLabel="-1" LinkedObjectBackgroundColor="-1" LaneControlNormalization="0" LinkedWithLoadingControl="-1" IsControlBand="False" IsExperimentalBand="False" LinkedWithControlBand="-1" ControlColor="-1" ControlLineStyle="0" LoadingControlPalette="3" BandControlPalette="3">
          <Spot>
            <Area value="225" />
            <Intensity value="61510" />
            <location X="283" Y="100" />
            <StandardSample value="-1" />
            <ManuallySet value="False" />
            <StandardDeviation value="133.387340252674" />
            <RedIntensity value="0" />
            <GreenIntensity value="0" />
            <BlueIntensity value="0" />
            <RedStandardDeviation value="0" />
            <GreenStandardDeviation value="0" />
            <BlueStandardDeviation value="0" />
            <MaxIntensityPallet value="0" />
            <MaxIntensityPixelsCount value="0" />
            <MaxIntensityBluePixelsCount value="0" />
            <MaxIntensityGreenPixelsCount value="0" />
            <MaxIntensityRedPixelsCount value="0" />
          </Spot>
        </AIC.FluorChem.ImageAnalysis.SpotDenso.UI.SpotDensoDrawingEntities.SpotDensoRectangleDrawingEntity>
        <AIC.FluorChem.ImageAnalysis.SpotDenso.UI.SpotDensoDrawingEntities.SpotDensoRectangleDrawingEntity color="255,30,144,255" penwidth="2" locationsize="3.411952,6.46101,33.38838,82.85292" Type="1" Label="3" BackgroundLabel="-1" LinkedObjectBackgroundColor="-1" LaneControlNormalization="0" LinkedWithLoadingControl="-1" IsControlBand="False" IsExperimentalBand="False" LinkedWithControlBand="-1" ControlColor="-1" ControlLineStyle="0" LoadingControlPalette="3" BandControlPalette="3">
          <Spot>
            <Area value="200" />
            <Intensity value="40411" />
            <location X="256" Y="101" />
            <StandardSample value="-1" />
            <ManuallySet value="False" />
            <StandardDeviation value="84.1886609237889" />
            <RedIntensity value="0" />
            <GreenIntensity value="0" />
            <BlueIntensity value="0" />
            <RedStandardDeviation value="0" />
            <GreenStandardDeviation value="0" />
            <BlueStandardDeviation value="0" />
            <MaxIntensityPallet value="0" />
            <MaxIntensityPixelsCount value="0" />
            <MaxIntensityBluePixelsCount value="0" />
            <MaxIntensityGreenPixelsCount value="0" />
            <MaxIntensityRedPixelsCount value="0" />
          </Spot>
        </AIC.FluorChem.ImageAnalysis.SpotDenso.UI.SpotDensoDrawingEntities.SpotDensoRectangleDrawingEntity>
        <AIC.FluorChem.ImageAnalysis.SpotDenso.UI.SpotDensoDrawingEntities.SpotDensoRectangleDrawingEntity color="255,30,144,255" penwidth="2" locationsize="3.887214,6.520833,31.16249,67.07141" Type="1" Label="2" BackgroundLabel="-1" LinkedObjectBackgroundColor="-1" LaneControlNormalization="0" LinkedWithLoadingControl="-1" IsControlBand="False" IsExperimentalBand="False" LinkedWithControlBand="-1" ControlColor="-1" ControlLineStyle="0" LoadingControlPalette="3" BandControlPalette="3">
          <Spot>
            <Area value="243" />
            <Intensity value="74662" />
            <location X="227" Y="100" />
            <StandardSample value="-1" />
            <ManuallySet value="False" />
            <StandardDeviation value="165.316771899439" />
            <RedIntensity value="0" />
            <GreenIntensity value="0" />
            <BlueIntensity value="0" />
            <RedStandardDeviation value="0" />
            <GreenStandardDeviation value="0" />
            <BlueStandardDeviation value="0" />
            <MaxIntensityPallet value="0" />
            <MaxIntensityPixelsCount value="0" />
            <MaxIntensityBluePixelsCount value="0" />
            <MaxIntensityGreenPixelsCount value="0" />
            <MaxIntensityRedPixelsCount value="0" />
          </Spot>
        </AIC.FluorChem.ImageAnalysis.SpotDenso.UI.SpotDensoDrawingEntities.SpotDensoRectangleDrawingEntity>
        <AIC.FluorChem.ImageAnalysis.SpotDenso.UI.SpotDensoDrawingEntities.SpotDensoRectangleDrawingEntity color="255,30,144,255" penwidth="2" locationsize="4.420213,6.431507,33.3884,82.85292" Type="1" Label="1" BackgroundLabel="-1" LinkedObjectBackgroundColor="-1" LaneControlNormalization="0" LinkedWithLoadingControl="-1" IsControlBand="False" IsExperimentalBand="False" LinkedWithControlBand="-1" ControlColor="-1" ControlLineStyle="0" LoadingControlPalette="3" BandControlPalette="3">
          <Spot>
            <Area value="200" />
            <Intensity value="51920" />
            <location X="200" Y="101" />
            <StandardSample value="-1" />
            <ManuallySet value="False" />
            <StandardDeviation value="115.646185414846" />
            <RedIntensity value="0" />
            <GreenIntensity value="0" />
            <BlueIntensity value="0" />
            <RedStandardDeviation value="0" />
            <GreenStandardDeviation value="0" />
            <BlueStandardDeviation value="0" />
            <MaxIntensityPallet value="0" />
            <MaxIntensityPixelsCount value="0" />
            <MaxIntensityBluePixelsCount value="0" />
            <MaxIntensityGreenPixelsCount value="0" />
            <MaxIntensityRedPixelsCount value="0" />
          </Spot>
        </AIC.FluorChem.ImageAnalysis.SpotDenso.UI.SpotDensoDrawingEntities.SpotDensoRectangleDrawingEntity>
      </Entities>
      <DataTableColumns>
        <Data value="BCSum,True|CentroidPosition,False|LCNAverage,False|LCUsedGreen,False|GreenBkgdAverage,False|BluePercentage,False|Percentage,False|BlueCentroidPosition,False|BlueMedian,False|RedSDPixelLevels,False|BlueSDPixelLevels,False|LCNSum,False|RatioRedGreen,False|LCNAverageGreen,False|StdCurveUnitsRed,False|BkgdAverage,True|Band,True|BluePercentageSaturation,False|NCNSum,False|RedBkgdAverage,False|Channel,False|RedSignalNoise,False|GreenSDPixelLevels,False|FoldChange,False|GreenPercentageSaturation,False|BlueSignalNoise,False|GreenBkgdSum,False|GreenBkgdSD,False|BlueBCSum,False|LCUsedRed,False|RedBkgdSum,False|PercentageSaturation,False|GreenMedian,False|LCUsed,False|NCNAverage,False|Average,True|LCNSumRed,False|BlueBkgdSD,False|StdCurveUnitsGreen,False|BkgdSum,False|BkgdArea,False|GreenBCSum,False|LCNAverageRed,False|LCNAverageBlue,False|SDPixelLevels,False|RatioBlueGreen,False|RatioGreenBlue,False|BlueAverage,False|StdCurveUnitsBlue,False|RedMedian,False|BlueBkgdSum,False|BkgdSD,False|RatioBlueRed,False|BlueSum,False|BlueBkgdAverage,False|GreenAverage,False|BkgdXY,False|GreenCentroidPosition,False|BlueBCAverage,False|RedSum,False|LCUsedBlue,False|GreenPercentage,False|RedPercentage,False|Sum,True|Median,True|LCNSumBlue,False|SignalNoise,False|Area,True|BCAverage,True|RedBkgdSD,False|StdCurveUnits,False|GreenBCAverage,False|RatioGreenRed,False|GreenSum,False|LCNSumGreen,False|RedCentroidPosition,False|RatioRedBlue,False|XYPosition,False|BkgdUsed,False|NCUsed,False|RedPercentageSaturation,False|RedBCSum,False|GreenSignalNoise,False|RedBCAverage,False|RedAverage,False|" />
        <RedChannel value="True" />
        <GreenChannel value="True" />
        <BlueChannel value="True" />
      </DataTableColumns>
    </SpotDenso>
  </SpotDensoMCFLayer>
</Analysis>
