# Supplementary material for: Gehua Jiecheng Decoction Inhibits Diethylnitrosamine-Induced Hepatocellular Carcinoma in Mice by Improving Tumor Immunosuppression Microenvironment
Source: Front Pharmacol. 2020 May 29;11:809. doi: 10.3389/fphar.2020.00809 (PMC7272686; doi:10.3389/fphar.2020.00809)
Supplement: Supplementary file 3 [file DataSheet_2.zip]

Archive with 45 entries (34 files):
- WB2/
- WB2/2019-04-09_vegf cp/
- WB2/2019-04-09_vegf cp/2019-04-09_b-act/
- WB2/2019-04-09_vegf cp/2019-04-09_b-act/2019-04-09_b-act - 8 bits 1.inf
- WB2/2019-04-09_vegf cp/2019-04-09_b-act/2019-04-09_b-act- 8 bits 1.tif
- WB2/2019-04-09_vegf cp/2019-04-09_b-act/2019-04-09_b-act.fcz
- WB2/2019-04-09_vegf cp/2019-04-09_b-act/2019-04-09_b-act_16bit.png
- WB2/2019-04-09_vegf cp/2019-04-09_b-act/2019-04-09_b-act_8bit.inf
- WB2/2019-04-09_vegf cp/2019-04-09_b-act/2019-04-09_b-act_8bit.png
- WB2/2019-04-09_vegf cp/2019-04-09_b-act/2019-04-09_b-act_8bit.tif
- WB2/2019-04-09_vegf cp/2019-04-09_vegf cp_8bit.png
- WB2/2019-04-09_vegf cp/2019-04-09_vegf.fcz
- WB2/2019-04-09_vegf cp/2019-04-09_vegf.inf
- WB2/2019-11-09_Frz/
- WB2/2019-11-09_Frz/2019-11-09_Frz.fcz
- WB2/2019-11-09_Frz/2019-11-09_Frz_1_16bit.png
- WB2/2019-11-09_Frz/2019-11-09_Frz_8bit.png
- WB2/2019-11-09_Frz/2019-11-10cp-bactin/
- WB2/2019-11-09_Frz/2019-11-10cp-bactin/2019-11-10cp-bactin.fcz
- WB2/2019-11-09_Frz/2019-11-10cp-bactin/2019-11-10cp-bactin_1_16bit.png
- WB2/2019-11-09_Frz/2019-11-10cp-bactin/2019-11-10cp-bactin_8bit.png
- WB2/2019-11-09_Pakt/
- WB2/2019-11-09_Pakt/2019-11-09_Akt cp/
- WB2/2019-11-09_Pakt/2019-11-09_Akt cp/2019-11-09_Akt cp.fcz
- WB2/2019-11-09_Pakt/2019-11-09_Akt cp/2019-11-09_Akt cp_1_16bit.png
- WB2/2019-11-09_Pakt/2019-11-09_Akt cp/2019-11-09_Akt cp_8bit.png
- WB2/2019-11-09_Pakt/2019-11-09_Pakt.fcz
- WB2/2019-11-09_Pakt/2019-11-09_Pakt_1_16bit.png
- WB2/2019-11-09_Pakt/2019-11-09_Pakt_8bit.png
- WB2/2019-11-09_Psrc/
- WB2/2019-11-09_Psrc/2019-11-09_Psrc.fcz
- WB2/2019-11-09_Psrc/2019-11-09_Psrc_1_16bit.png
- WB2/2019-11-09_Psrc/2019-11-09_Psrc_8bit.png
- WB2/2019-11-09_Psrc/2019-11-09_Src cp/
- WB2/2019-11-09_Psrc/2019-11-09_Src cp/2019-11-09_Src cp.fcz
- WB2/2019-11-09_Psrc/2019-11-09_Src cp/2019-11-09_Src cp_1_16bit.png
- WB2/2019-11-09_Psrc/2019-11-09_Src cp/2019-11-09_Src cp_8bit.png
- WB2/2019-11-09_bcaten/
- WB2/2019-11-09_bcaten/2019-11-09_bcaten.fcz
- WB2/2019-11-09_bcaten/2019-11-09_bcaten_1_16bit.png
- WB2/2019-11-09_bcaten/2019-11-09_bcaten_8bit.png
- WB2/2019-11-09_bcaten/2019-11-10_bactin-cp/
- WB2/2019-11-09_bcaten/2019-11-10_bactin-cp/2019-11-10_bactin-cp.fcz
- WB2/2019-11-09_bcaten/2019-11-10_bactin-cp/2019-11-10_bactin-cp_1_16bit.png
- WB2/2019-11-09_bcaten/2019-11-10_bactin-cp/2019-11-10_bactin-cp_8bit.png
