# Supplementary material for: Gehua Jiecheng Decoction Inhibits Diethylnitrosamine-Induced Hepatocellular Carcinoma in Mice by Improving Tumor Immunosuppression Microenvironment
Source: Front Pharmacol. 2020 May 29;11:809. doi: 10.3389/fphar.2020.00809 (PMC7272686; doi:10.3389/fphar.2020.00809)
Supplement: Supplementary file 3 [file DataSheet_2.zip › WB2/2019-04-09_vegf cp/2019-04-09_b-act/2019-04-09_b-act - 8 bits 1.inf]

<ImageInfo fileversion="1.2">
  <PrivateProfile>
    <XmlConvertableProperty key="Acquire State">
      <PrivateProfile>
        <Property key="AECompensation" value="-0.125" />
        <Property key="NegativeDisplay" value="False" />
        <Property key="AECompUnderExposure" value="-1" />
        <Property key="ChemiDisplayEnabled" value="False" />
        <Property key="NoiseFilterEnabled" value="False" />
        <Property key="LenseAperture" value="0" />
        <Property key="ZoomROI" value="0, 0, 0, 0" />
        <Property key="LenseFocus" value="0" />
        <Property key="AutoExposeEnabled" value="False" />
        <Property key="LightName" value="" />
        <Property key="DRElevel" value="1" />
        <Property key="AECompOverExposure" value="1.5" />
        <Property key="Filter" value="0" />
        <Property key="LenseZoom" value="0" />
        <Property key="FlatCorrectionPerformed" value="False" />
        <XmlConvertableProperty key="Sensitivity">
          <PrivateProfile>
            <Property key="Binning" value="1, 1" />
            <Property key="Gain" value="1" />
          </PrivateProfile>
        </XmlConvertableProperty>
        <Property key="ExposureTime" value="0" />
        <Property key="AECompCustom" value="0" />
        <Property key="AutoFocusEnabled" value="False" />
        <Property key="FilterName" value="" />
        <Property key="AECompensationIndex" value="0" />
        <Property key="AECompNormalExposure" value="-0.14" />
        <Property key="SaturationEnabled" value="False" />
        <Property key="AutoLevelsEnabled" value="False" />
        <Property key="ProtocolName" value="" />
        <Property key="AuxLightMask" value="0" />
        <Property key="LightMask" value="0" />
        <Property key="CoolerTemperature" value="1000" />
        <Property key="DarkmasterPerformed" value="False" />
      </PrivateProfile>
    </XmlConvertableProperty>
    <Property key="GammaOverAll" value="1" />
    <Property key="DeviceCorrectedOverAll" value="False" />
    <Property key="NegativedOverAll" value="False" />
    <Property key="BlackOverAll" value="0" />
    <Property key="Equalizing" value="False" />
    <Property key="AutoLevelsEnabled" value="False" />
    <Property key="WhiteOverAll" value="255" />
    <XmlConvertableProperty key="ImageID">
      <ImageID>
        <MachineID>1</MachineID>
        <ImageIdentity>1</ImageIdentity>
        <CreationDateTime>2019/3/22 14:30:52</CreationDateTime>
        <AppVersion>Version: 3.4.0.0</AppVersion>
        <ProductName>FluorChem FC3</ProductName>
      </ImageID>
    </XmlConvertableProperty>
  </PrivateProfile>
</ImageInfo>
