# Supplementary material for: Gehua Jiecheng Decoction Inhibits Diethylnitrosamine-Induced Hepatocellular Carcinoma in Mice by Improving Tumor Immunosuppression Microenvironment
Source: Front Pharmacol. 2020 May 29;11:809. doi: 10.3389/fphar.2020.00809 (PMC7272686; doi:10.3389/fphar.2020.00809)
Supplement: Supplementary file 3 [file DataSheet_2.zip › WB2/2019-04-09_vegf cp/2019-04-09_vegf.inf]

<ImageInfo fileversion="1.2">
  <PrivateProfile>
    <Property key="GreenChannelExists" value="True" />
    <Property key="GammaGreen" value="1" />
    <Property key="NegativedRed" value="False" />
    <Property key="RedChannelExists" value="True" />
    <XmlConvertableProperty key="Acquire State Red">
      <PrivateProfile>
        <Property key="NegativeDisplay" value="False" />
        <Property key="ChemiDisplayEnabled" value="False" />
        <Property key="NoiseFilterEnabled" value="False" />
        <Property key="AECompUnderExposure" value="-1" />
        <Property key="LenseAperture" value="0" />
        <Property key="ZoomROI" value="0, 0, 0, 0" />
        <Property key="AECompensation" value="-0.125" />
        <Property key="AutoExposeEnabled" value="False" />
        <Property key="SaturationEnabled" value="False" />
        <Property key="LightName" value="" />
        <Property key="DRElevel" value="1" />
        <Property key="AECompOverExposure" value="1.5" />
        <Property key="Filter" value="0" />
        <Property key="LenseZoom" value="0" />
        <Property key="ProtocolName" value="" />
        <XmlConvertableProperty key="Sensitivity">
          <PrivateProfile>
            <Property key="Binning" value="1, 1" />
            <Property key="Gain" value="1" />
          </PrivateProfile>
        </XmlConvertableProperty>
        <Property key="ExposureTime" value="0" />
        <Property key="AECompCustom" value="0" />
        <Property key="AutoFocusEnabled" value="False" />
        <Property key="LightMask" value="0" />
        <Property key="FilterName" value="" />
        <Property key="AECompensationIndex" value="0" />
        <Property key="FlatCorrectionPerformed" value="False" />
        <Property key="LenseFocus" value="0" />
        <Property key="AutoLevelsEnabled" value="False" />
        <Property key="AuxLightMask" value="0" />
        <Property key="AECompNormalExposure" value="-0.14" />
        <Property key="CoolerTemperature" value="1000" />
        <Property key="DarkmasterPerformed" value="False" />
      </PrivateProfile>
    </XmlConvertableProperty>
    <Property key="WhiteGreen" value="255" />
    <Property key="DeviceCorrectedGreen" value="False" />
    <Property key="BlackBlue" value="0" />
    <Property key="WhiteRed" value="255" />
    <XmlConvertableProperty key="Acquire State Green">
      <PrivateProfile>
        <Property key="NegativeDisplay" value="False" />
        <Property key="ChemiDisplayEnabled" value="False" />
        <Property key="NoiseFilterEnabled" value="False" />
        <Property key="AECompUnderExposure" value="-1" />
        <Property key="LenseAperture" value="0" />
        <Property key="ZoomROI" value="0, 0, 0, 0" />
        <Property key="AECompensation" value="-0.125" />
        <Property key="AutoExposeEnabled" value="False" />
        <Property key="SaturationEnabled" value="False" />
        <Property key="LightName" value="" />
        <Property key="DRElevel" value="1" />
        <Property key="AECompOverExposure" value="1.5" />
        <Property key="Filter" value="0" />
        <Property key="LenseZoom" value="0" />
        <Property key="ProtocolName" value="" />
        <XmlConvertableProperty key="Sensitivity">
          <PrivateProfile>
            <Property key="Binning" value="1, 1" />
            <Property key="Gain" value="1" />
          </PrivateProfile>
        </XmlConvertableProperty>
        <Property key="ExposureTime" value="0" />
        <Property key="AECompCustom" value="0" />
        <Property key="AutoFocusEnabled" value="False" />
        <Property key="LightMask" value="0" />
        <Property key="FilterName" value="" />
        <Property key="AECompensationIndex" value="0" />
        <Property key="FlatCorrectionPerformed" value="False" />
        <Property key="LenseFocus" value="0" />
        <Property key="AutoLevelsEnabled" value="False" />
        <Property key="AuxLightMask" value="0" />
        <Property key="AECompNormalExposure" value="-0.14" />
        <Property key="CoolerTemperature" value="1000" />
        <Property key="DarkmasterPerformed" value="False" />
      </PrivateProfile>
    </XmlConvertableProperty>
    <Property key="AutoLevelsEnabled" value="False" />
    <Property key="GammaBlue" value="1" />
    <Property key="DeviceCorrectedBlue" value="False" />
    <XmlConvertableProperty key="Acquire State Blue">
      <PrivateProfile>
        <Property key="NegativeDisplay" value="False" />
        <Property key="ChemiDisplayEnabled" value="False" />
        <Property key="NoiseFilterEnabled" value="False" />
        <Property key="AECompUnderExposure" value="-1" />
        <Property key="LenseAperture" value="0" />
        <Property key="ZoomROI" value="0, 0, 0, 0" />
        <Property key="AECompensation" value="-0.125" />
        <Property key="AutoExposeEnabled" value="False" />
        <Property key="SaturationEnabled" value="False" />
        <Property key="LightName" value="" />
        <Property key="DRElevel" value="1" />
        <Property key="AECompOverExposure" value="1.5" />
        <Property key="Filter" value="0" />
        <Property key="LenseZoom" value="0" />
        <Property key="ProtocolName" value="" />
        <XmlConvertableProperty key="Sensitivity">
          <PrivateProfile>
            <Property key="Binning" value="1, 1" />
            <Property key="Gain" value="1" />
          </PrivateProfile>
        </XmlConvertableProperty>
        <Property key="ExposureTime" value="0" />
        <Property key="AECompCustom" value="0" />
        <Property key="AutoFocusEnabled" value="False" />
        <Property key="LightMask" value="0" />
        <Property key="FilterName" value="" />
        <Property key="AECompensationIndex" value="0" />
        <Property key="FlatCorrectionPerformed" value="False" />
        <Property key="LenseFocus" value="0" />
        <Property key="AutoLevelsEnabled" value="False" />
        <Property key="AuxLightMask" value="0" />
        <Property key="AECompNormalExposure" value="-0.14" />
        <Property key="CoolerTemperature" value="1000" />
        <Property key="DarkmasterPerformed" value="False" />
      </PrivateProfile>
    </XmlConvertableProperty>
    <Property key="BlackGreen" value="0" />
    <Property key="WhiteBlue" value="255" />
    <Property key="GammaRed" value="1" />
    <Property key="Equalizing" value="False" />
    <Property key="DeviceCorrectedRed" value="False" />
    <Property key="NegativedGreen" value="False" />
    <XmlConvertableProperty key="ImageID">
      <ImageID>
        <MachineID>1</MachineID>
        <ImageIdentity>1</ImageIdentity>
        <CreationDateTime>2019/4/10 6:30:51</CreationDateTime>
        <AppVersion>3.4.0.0</AppVersion>
        <ProductName>AlphaView</ProductName>
      </ImageID>
    </XmlConvertableProperty>
    <XmlConvertableProperty key="SpotDensoInfo">
      <SpotDenso name="" date="04/10/2019 21:06:43" version="1.2">
        <BackgroundColorCounter value="0" />
        <ControlColorCounter value="0" />
        <ControlLineCounter value="0" />
        <LoadingControlDirection value="0" />
        <BackgroundDetectionMethod value="0" />
        <Invert value="False" />
        <AutoCenter value="False" />
        <StandardSampleUnit value="ng" />
        <StandardChannel value="3" />
        <CurveFittingCalculationMethod value="1" />
        <GraphYAxis value="0" />
        <OpenTabIndex value="0" />
        <Entities>
          <AIC.FluorChem.ImageAnalysis.SpotDenso.UI.SpotDensoDrawingEntities.SpotDensoRectangleDrawingEntity color="255,30,144,255" penwidth="2" locationsize="3.895313,2.642589,30.65164,67.07146" Type="1" Label="3" BackgroundLabel="-1" LinkedObjectBackgroundColor="-1" LaneControlNormalization="0" LinkedWithLoadingControl="-1" IsControlBand="False" IsExperimentalBand="False" LinkedWithControlBand="-1" ControlColor="-1" ControlLineStyle="0" LoadingControlPalette="3" BandControlPalette="3">
            <Spot>
              <Area value="243" />
              <Intensity value="31419" />
              <location X="226" Y="241" />
              <StandardSample value="-1" />
              <ManuallySet value="False" />
              <StandardDeviation value="72.9520579203969" />
              <RedIntensity value="31505" />
              <GreenIntensity value="31470" />
              <BlueIntensity value="31505" />
              <RedStandardDeviation value="74.0435785099054" />
              <GreenStandardDeviation value="73.9333165245352" />
              <BlueStandardDeviation value="74.0435785099054" />
              <MaxIntensityPallet value="12" />
              <MaxIntensityPixelsCount value="0" />
              <MaxIntensityBluePixelsCount value="0" />
              <MaxIntensityGreenPixelsCount value="0" />
              <MaxIntensityRedPixelsCount value="0" />
            </Spot>
          </AIC.FluorChem.ImageAnalysis.SpotDenso.UI.SpotDensoDrawingEntities.SpotDensoRectangleDrawingEntity>
          <AIC.FluorChem.ImageAnalysis.SpotDenso.UI.SpotDensoDrawingEntities.SpotDensoRectangleDrawingEntity color="255,30,144,255" penwidth="2" locationsize="4.451786,2.652542,32.23706,58.68747" Type="1" Label="2" BackgroundLabel="-1" LinkedObjectBackgroundColor="-1" LaneControlNormalization="0" LinkedWithLoadingControl="-1" IsControlBand="False" IsExperimentalBand="False" LinkedWithControlBand="-1" ControlColor="-1" ControlLineStyle="0" LoadingControlPalette="3" BandControlPalette="3">
            <Spot>
              <Area value="286" />
              <Intensity value="32411" />
              <location X="200" Y="241" />
              <StandardSample value="-1" />
              <ManuallySet value="False" />
              <StandardDeviation value="76.8880425248469" />
              <RedIntensity value="32381" />
              <GreenIntensity value="32712" />
              <BlueIntensity value="32381" />
              <RedStandardDeviation value="77.5524977230223" />
              <GreenStandardDeviation value="78.6795235579724" />
              <BlueStandardDeviation value="77.5524977230223" />
              <MaxIntensityPallet value="14" />
              <MaxIntensityPixelsCount value="0" />
              <MaxIntensityBluePixelsCount value="0" />
              <MaxIntensityGreenPixelsCount value="0" />
              <MaxIntensityRedPixelsCount value="0" />
            </Spot>
          </AIC.FluorChem.ImageAnalysis.SpotDenso.UI.SpotDensoDrawingEntities.SpotDensoRectangleDrawingEntity>
          <AIC.FluorChem.ImageAnalysis.SpotDenso.UI.SpotDensoDrawingEntities.SpotDensoRectangleDrawingEntity color="255,30,144,255" penwidth="2" locationsize="5.222765,2.682857,33.99546,54.17307" Type="1" Label="1" BackgroundLabel="-1" LinkedObjectBackgroundColor="-1" LaneControlNormalization="0" LinkedWithLoadingControl="-1" IsControlBand="False" IsExperimentalBand="False" LinkedWithControlBand="-1" ControlColor="-1" ControlLineStyle="0" LoadingControlPalette="3" BandControlPalette="3">
            <Spot>
              <Area value="288" />
              <Intensity value="39403" />
              <location X="171" Y="239" />
              <StandardSample value="-1" />
              <ManuallySet value="False" />
              <StandardDeviation value="76.9862480712163" />
              <RedIntensity value="39615" />
              <GreenIntensity value="39224" />
              <BlueIntensity value="39615" />
              <RedStandardDeviation value="78.0205730652407" />
              <GreenStandardDeviation value="77.366882666217" />
              <BlueStandardDeviation value="78.0205730652407" />
              <MaxIntensityPallet value="12" />
              <MaxIntensityPixelsCount value="0" />
              <MaxIntensityBluePixelsCount value="0" />
              <MaxIntensityGreenPixelsCount value="0" />
              <MaxIntensityRedPixelsCount value="0" />
            </Spot>
          </AIC.FluorChem.ImageAnalysis.SpotDenso.UI.SpotDensoDrawingEntities.SpotDensoRectangleDrawingEntity>
        </Entities>
        <DataTableColumns>
          <Data value="BCSum,False|CentroidPosition,False|LCNAverage,False|LCUsedGreen,False|GreenBkgdAverage,False|BluePercentage,False|Percentage,False|BlueCentroidPosition,False|BlueMedian,True|RedSDPixelLevels,False|BlueSDPixelLevels,False|LCNSum,False|RatioRedGreen,False|LCNAverageGreen,False|StdCurveUnitsRed,False|BkgdAverage,False|Band,True|BluePercentageSaturation,False|NCNSum,False|RedBkgdAverage,False|Channel,False|RedSignalNoise,False|GreenSDPixelLevels,False|FoldChange,False|GreenPercentageSaturation,False|BlueSignalNoise,False|GreenBkgdSum,False|GreenBkgdSD,False|BlueBCSum,False|LCUsedRed,False|RedBkgdSum,False|PercentageSaturation,False|GreenMedian,True|LCUsed,False|NCNAverage,False|Average,False|LCNSumRed,False|BlueBkgdSD,False|StdCurveUnitsGreen,False|BkgdSum,False|BkgdArea,False|GreenBCSum,False|LCNAverageRed,False|LCNAverageBlue,False|SDPixelLevels,False|RatioBlueGreen,False|RatioGreenBlue,False|BlueAverage,True|StdCurveUnitsBlue,False|RedMedian,True|BlueBkgdSum,False|BkgdSD,False|RatioBlueRed,False|BlueSum,True|BlueBkgdAverage,False|GreenAverage,True|BkgdXY,False|GreenCentroidPosition,False|BlueBCAverage,False|RedSum,True|LCUsedBlue,False|GreenPercentage,False|RedPercentage,False|Sum,False|Median,False|LCNSumBlue,False|SignalNoise,False|Area,True|BCAverage,False|RedBkgdSD,False|StdCurveUnits,False|GreenBCAverage,False|RatioGreenRed,False|GreenSum,True|LCNSumGreen,False|RedCentroidPosition,False|RatioRedBlue,False|XYPosition,False|BkgdUsed,False|NCUsed,False|RedPercentageSaturation,False|RedBCSum,False|GreenSignalNoise,False|RedBCAverage,False|RedAverage,True|" />
          <RedChannel value="True" />
          <GreenChannel value="True" />
          <BlueChannel value="True" />
        </DataTableColumns>
      </SpotDenso>
    </XmlConvertableProperty>
    <Property key="BlueChannelExists" value="True" />
    <Property key="BlackRed" value="0" />
    <Property key="NegativedBlue" value="False" />
  </PrivateProfile>
</ImageInfo>
